# Supplementary material for: Increasing CB2 Receptor Activity after Early Life Stress Prevents Depressive Behavior in Female Rats
Source: Biomolecules. 2024 Apr 10;14(4):464. doi: 10.3390/biom14040464 (PMC11047932; doi:10.3390/biom14040464)
Supplement: Supplementary file 1 [file biomolecules-14-00464-s001.zip]

Archive with 1 entries (1 files):
- biomolecules-2842664-supplementary.pdf
